# Supplementary material for: A stitch in time: The importance of water and sanitation services (WSS) infrastructure maintenance for cholera risk. A geospatial analysis in Harare, Zimbabwe
Source: PLoS Negl Trop Dis. 2023 Jun 16;17(6):e0011353. doi: 10.1371/journal.pntd.0011353 (PMC10275451; doi:10.1371/journal.pntd.0011353)
Supplement: S1 Table — (XLSX) [file pntd.0011353.s004.xlsx]

## Sheet: Sheet1
S1 Table : Details of covariates in the modeling process
Source	Data Type	Number of cases
City of Harare	Cholera Cases	9,890 cases
	Market and Public Facilities	362
	Water Bursts	7,179 water reports
	Sewer Bursts	24,713 sewer reports
	Boundaries of admin zones	165 suburbs mapped
	Water Quality Sampling	23 sample point names matched with weekly water quality reports
	Water and sewer network	Shape files
Household Data (DHS, 2015)	Drinking water source/sanitation facility	60 WASH clusters, 44 inside Harare
Groundwater Specialist	Groundwater Vulnerability	2 raster maps with groundwater risk level
Manyame, Upper Mazowe, Nyagui Sub catchment Councils	Private Boreholes	1848 private boreholes geocoded: 1,721 in Harare and 127 outside the city
FB HDX	Population density	Raster
World Bank from ZIMSTAT	Poverty data	N/A
