# Supplementary material for: A stitch in time: The importance of water and sanitation services (WSS) infrastructure maintenance for cholera risk. A geospatial analysis in Harare, Zimbabwe
Source: PLoS Negl Trop Dis. 2023 Jun 16;17(6):e0011353. doi: 10.1371/journal.pntd.0011353 (PMC10275451; doi:10.1371/journal.pntd.0011353)
Supplement: S2 Table — (XLSX) [file pntd.0011353.s005.xlsx]

## Sheet: Sheet1
S2 Table – Data access information
Data Source	Public/Proprietary	Make available on Github? (Y/N)
DHS 2015 & 2018 [subset pertaining to our analysis] – household access to toilets and drinking water sources and generated index and code	Public and available on GitHub https://github.com/dime-worldbank/geospatial-cholera-modelling-zim/tree/main/data	Y
Population density data from Facebook Humanitarian Data exchange	Public and available on GitHub	Y
Night time lights	Public and available on GitHub	Y
Population density (WorldPop)	Public and available on GitHub	Y
Proximity to River	Public and available on GitHub	Y
Groundwater vulnerability risk index	Proprietary to World Bank, but has been shared on Github	Y
Distance to medium sized markets	Public and available on GitHub	Y
Water and sewer network shapefile	Proprietary to Third Party (City of Harare). Can be made available on request to cohweb@hararecity.co.zw	N
Water quality data	Proprietary to Third Party (City of Harare). Can be made available on request to cohweb@hararecity.co.zw	N
Digitized sewer network bursts complaints	Proprietary to Third Party (City of Harare). Can be made available on request to cohweb@hararecity.co.zw	N
CDR – Mobility data	World Bank Microdata repository (https://microdata.worldbank.org/index.php/catalog/?page=1&ps=15 )	N
1848 private boreholes	Proprietary to third party ZIMWA and can be made available on request to callcentre@zinwa.co.zw	N
Georeferenced cholera case data	Original is proprietary to the Ministry of Health and Child Care, Zimbabwe. Can be requested to pr@mohcc.gov.zw . Dummy replacements have been provided in the Github	Y
